# Supplementary material for: Associations Between Energy Balance-Related Behaviours and Childhood Obesity Among Vulnerable Populations in Greece: Implications for Public Health Policy and Intervention Development
Source: Nutrients. 2025 Nov 6;17(21):3486. doi: 10.3390/nu17213486 (PMC12610217; doi:10.3390/nu17213486)
Supplement: Supplementary file 1 [file nutrients-17-03486-s001.zip]

Archive with 100 entries (87 files):
- nutrients-3909495 Supplementary Materials/
- nutrients-3909495 Supplementary Materials/.DS_Store
- nutrients-3909495 Supplementary Materials/Energy/
- nutrients-3909495 Supplementary Materials/Energy/Associations between daily breakfast on weekdays with determinants in low educatd fathers.sps OK.spv
- nutrients-3909495 Supplementary Materials/Energy/Associations between daily breakfast on weekdays with determinants in low educatd mothers.sps OK.spv
- nutrients-3909495 Supplementary Materials/Energy/Associations between daily breakfast on weekdays with determinants in non-Greek parents.sps OK.spv
- nutrients-3909495 Supplementary Materials/Energy/Associations between daily breakfast on weekdays with determinants in unemployed parents.sps OK.spv
- nutrients-3909495 Supplementary Materials/Energy/Associations between daily breakfast on weekend with determinants in low educatd fathers.sps OK.spv
- nutrients-3909495 Supplementary Materials/Energy/Associations between daily breakfast on weekend with determinants in low educatd mothers.sps OK.spv
- nutrients-3909495 Supplementary Materials/Energy/Associations between daily breakfast on weekend with determinants in non-Greek parents.sps OK.spv
- nutrients-3909495 Supplementary Materials/Energy/Associations between daily breakfast on weekend with determinants in unemployed parents.sps OK.spv
- nutrients-3909495 Supplementary Materials/Energy/Associations_Weight_Status_EBRBs in Children in need.spv
- nutrients-3909495 Supplementary Materials/Feel4Diabetes/
- nutrients-3909495 Supplementary Materials/Feel4Diabetes/Associations_EBRBS_weight status in children in need.spv
- nutrients-3909495 Supplementary Materials/Feel4Diabetes/Associations_High PA with determinats for unemployed mothers and fathers OK.spv
- nutrients-3909495 Supplementary Materials/Feel4Diabetes/Associations_High screen time with determinats for low educated mothers and fathers OK.spv
- nutrients-3909495 Supplementary Materials/Feel4Diabetes/Associations_High screen time with determinats for unemployed mothers and fathers ok.spv
- nutrients-3909495 Supplementary Materials/Feel4Diabetes/Associations_Sleep hours with determinats for unemployed mothers and fathers OK.spv
- nutrients-3909495 Supplementary Materials/Feel4Diabetes/Associations_Soft drins with their avilabillity for low educated mothers and fathers OK.spv
- nutrients-3909495 Supplementary Materials/Feel4Diabetes/Associations_Soft drins with their avilabillity for unemployed mothers and fathers ok.spv
- nutrients-3909495 Supplementary Materials/GENESIS/
- nutrients-3909495 Supplementary Materials/GENESIS/Associations_EBRBs_Perceptions of Children's weight status_Children in need.spv
- nutrients-3909495 Supplementary Materials/GENESIS/Associations_Weight_EBRBs in Children in need.spv
- nutrients-3909495 Supplementary Materials/Healthy Growth Study/
- nutrients-3909495 Supplementary Materials/Healthy Growth Study/Association fast food intake and pester power in non-Greek fathers and mothers OK.spv
- nutrients-3909495 Supplementary Materials/Healthy Growth Study/Association fast food intake and pester power in unemployed parents OK.spv
- nutrients-3909495 Supplementary Materials/Healthy Growth Study/Association of Chips intake with availabillity and food insecurity determinants OK.spv
- nutrients-3909495 Supplementary Materials/Healthy Growth Study/Association of fast food intake with food insecurity determinants OK.spv
- nutrients-3909495 Supplementary Materials/Healthy Growth Study/Association of Milk intake with availabillity and food insecurity determinants OK.spv
- nutrients-3909495 Supplementary Materials/Healthy Growth Study/Association of Milk intake with food insecurity determinants OK.spv
- nutrients-3909495 Supplementary Materials/Healthy Growth Study/Association of Pasta intake food insecurity determinants.spv
- nutrients-3909495 Supplementary Materials/Healthy Growth Study/Association screen time and determinanst ok.spv
- nutrients-3909495 Supplementary Materials/Healthy Growth Study/Associations Step count with neighbourhood environment OK.spv
- nutrients-3909495 Supplementary Materials/Healthy Growth Study/Associations Stepo coiunt with places near the house where the child can play and neighbouhood safety in unemployed parents OK.spv
- nutrients-3909495 Supplementary Materials/Healthy Growth Study/Associations Stepo coiunt with polaces near the house where the child can play OK.spv
- nutrients-3909495 Supplementary Materials/Healthy Growth Study/Associations-2_EBRBS_weight status in children in need.spv
- nutrients-3909495 Supplementary Materials/Healthy Growth Study/Associations_EBRBS_weight status in children in need.spv
- nutrients-3909495 Supplementary Materials/Healthy Growth Study/Milk and french fries intake by availabillity at home OK.spv
- nutrients-3909495 Supplementary Materials/ToyBox/
- nutrients-3909495 Supplementary Materials/ToyBox/Associations EBRBs determinats non-Greek ethnicity father.spv
- nutrients-3909495 Supplementary Materials/ToyBox/Associations EBRBs determinats non-Greek ethnicity mother.spv
- nutrients-3909495 Supplementary Materials/ToyBox/Associations Screen time determinants in low educated fathers (Carer 2).spv
- nutrients-3909495 Supplementary Materials/ToyBox/Associations Screen time determinants in low educated mothers.spv
- nutrients-3909495 Supplementary Materials/ToyBox/Associations Sweet snacks determinants in unemployed fathers (Carer 2).spv
- nutrients-3909495 Supplementary Materials/ToyBox/Associations Sweet snacks determinants in unemployed mothers (Carer 1).spv
- nutrients-3909495 Supplementary Materials/ToyBox/Associations_Weight_Status_EBRBs in Children in need.spv
- Supplementary Materials.pdf
- __MACOSX/
- __MACOSX/._nutrients-3909495 Supplementary Materials
- __MACOSX/nutrients-3909495 Supplementary Materials/
- __MACOSX/nutrients-3909495 Supplementary Materials/._.DS_Store
- __MACOSX/nutrients-3909495 Supplementary Materials/._Energy
- __MACOSX/nutrients-3909495 Supplementary Materials/._Feel4Diabetes
- __MACOSX/nutrients-3909495 Supplementary Materials/._GENESIS
- __MACOSX/nutrients-3909495 Supplementary Materials/._Healthy Growth Study
- __MACOSX/nutrients-3909495 Supplementary Materials/._ToyBox
- __MACOSX/nutrients-3909495 Supplementary Materials/Energy/
- __MACOSX/nutrients-3909495 Supplementary Materials/Energy/._Associations between daily breakfast on weekdays with determinants in low educatd fathers.sps OK.spv
- __MACOSX/nutrients-3909495 Supplementary Materials/Energy/._Associations between daily breakfast on weekdays with determinants in low educatd mothers.sps OK.spv
- __MACOSX/nutrients-3909495 Supplementary Materials/Energy/._Associations between daily breakfast on weekdays with determinants in non-Greek parents.sps OK.spv
- __MACOSX/nutrients-3909495 Supplementary Materials/Energy/._Associations between daily breakfast on weekdays with determinants in unemployed parents.sps OK.spv
- __MACOSX/nutrients-3909495 Supplementary Materials/Energy/._Associations between daily breakfast on weekend with determinants in low educatd fathers.sps OK.spv
- __MACOSX/nutrients-3909495 Supplementary Materials/Energy/._Associations between daily breakfast on weekend with determinants in low educatd mothers.sps OK.spv
- __MACOSX/nutrients-3909495 Supplementary Materials/Energy/._Associations between daily breakfast on weekend with determinants in non-Greek parents.sps OK.spv
- __MACOSX/nutrients-3909495 Supplementary Materials/Energy/._Associations between daily breakfast on weekend with determinants in unemployed parents.sps OK.spv
- __MACOSX/nutrients-3909495 Supplementary Materials/Energy/._Associations_Weight_Status_EBRBs in Children in need.spv
- __MACOSX/nutrients-3909495 Supplementary Materials/Feel4Diabetes/
- __MACOSX/nutrients-3909495 Supplementary Materials/Feel4Diabetes/._Associations_EBRBS_weight status in children in need.spv
- __MACOSX/nutrients-3909495 Supplementary Materials/Feel4Diabetes/._Associations_High PA with determinats for unemployed mothers and fathers OK.spv
- __MACOSX/nutrients-3909495 Supplementary Materials/Feel4Diabetes/._Associations_High screen time with determinats for low educated mothers and fathers OK.spv
- __MACOSX/nutrients-3909495 Supplementary Materials/Feel4Diabetes/._Associations_High screen time with determinats for unemployed mothers and fathers ok.spv
- __MACOSX/nutrients-3909495 Supplementary Materials/Feel4Diabetes/._Associations_Sleep hours with determinats for unemployed mothers and fathers OK.spv
- __MACOSX/nutrients-3909495 Supplementary Materials/Feel4Diabetes/._Associations_Soft drins with their avilabillity for low educated mothers and fathers OK.spv
- __MACOSX/nutrients-3909495 Supplementary Materials/Feel4Diabetes/._Associations_Soft drins with their avilabillity for unemployed mothers and fathers ok.spv
- __MACOSX/nutrients-3909495 Supplementary Materials/GENESIS/
- __MACOSX/nutrients-3909495 Supplementary Materials/GENESIS/._Associations_EBRBs_Perceptions of Children's weight status_Children in need.spv
- __MACOSX/nutrients-3909495 Supplementary Materials/GENESIS/._Associations_Weight_EBRBs in Children in need.spv
- __MACOSX/nutrients-3909495 Supplementary Materials/Healthy Growth Study/
- __MACOSX/nutrients-3909495 Supplementary Materials/Healthy Growth Study/._Association fast food intake and pester power in non-Greek fathers and mothers OK.spv
- __MACOSX/nutrients-3909495 Supplementary Materials/Healthy Growth Study/._Association fast food intake and pester power in unemployed parents OK.spv
- __MACOSX/nutrients-3909495 Supplementary Materials/Healthy Growth Study/._Association of Chips intake with availabillity and food insecurity determinants OK.spv
- __MACOSX/nutrients-3909495 Supplementary Materials/Healthy Growth Study/._Association of fast food intake with food insecurity determinants OK.spv
- __MACOSX/nutrients-3909495 Supplementary Materials/Healthy Growth Study/._Association of Milk intake with availabillity and food insecurity determinants OK.spv
- __MACOSX/nutrients-3909495 Supplementary Materials/Healthy Growth Study/._Association of Milk intake with food insecurity determinants OK.spv
- __MACOSX/nutrients-3909495 Supplementary Materials/Healthy Growth Study/._Association of Pasta intake food insecurity determinants.spv
- __MACOSX/nutrients-3909495 Supplementary Materials/Healthy Growth Study/._Association screen time and determinanst ok.spv
- __MACOSX/nutrients-3909495 Supplementary Materials/Healthy Growth Study/._Associations Step count with neighbourhood environment OK.spv
- __MACOSX/nutrients-3909495 Supplementary Materials/Healthy Growth Study/._Associations Stepo coiunt with places near the house where the child can play and neighbouhood safety in unemployed parents OK.spv
- __MACOSX/nutrients-3909495 Supplementary Materials/Healthy Growth Study/._Associations Stepo coiunt with polaces near the house where the child can play OK.spv
- __MACOSX/nutrients-3909495 Supplementary Materials/Healthy Growth Study/._Associations-2_EBRBS_weight status in children in need.spv
- __MACOSX/nutrients-3909495 Supplementary Materials/Healthy Growth Study/._Associations_EBRBS_weight status in children in need.spv
- __MACOSX/nutrients-3909495 Supplementary Materials/Healthy Growth Study/._Milk and french fries intake by availabillity at home OK.spv
- __MACOSX/nutrients-3909495 Supplementary Materials/ToyBox/
- __MACOSX/nutrients-3909495 Supplementary Materials/ToyBox/._Associations EBRBs determinats non-Greek ethnicity father.spv
- __MACOSX/nutrients-3909495 Supplementary Materials/ToyBox/._Associations EBRBs determinats non-Greek ethnicity mother.spv
- __MACOSX/nutrients-3909495 Supplementary Materials/ToyBox/._Associations Screen time determinants in low educated fathers (Carer 2).spv
- __MACOSX/nutrients-3909495 Supplementary Materials/ToyBox/._Associations Screen time determinants in low educated mothers.spv
- __MACOSX/nutrients-3909495 Supplementary Materials/ToyBox/._Associations Sweet snacks determinants in unemployed fathers (Carer 2).spv
- __MACOSX/nutrients-3909495 Supplementary Materials/ToyBox/._Associations Sweet snacks determinants in unemployed mothers (Carer 1).spv
- __MACOSX/nutrients-3909495 Supplementary Materials/ToyBox/._Associations_Weight_Status_EBRBs in Children in need.spv
